# Supplementary material for: Sun exposure in pigs increases the vitamin D nutritional quality of pork
Source: PLoS One. 2017 Nov 14;12(11):e0187877. doi: 10.1371/journal.pone.0187877 (PMC5685574; doi:10.1371/journal.pone.0187877)
Supplement: S1 Table — Starting weights were taken on same day as first blood sample collected before first sun exposure. Slaughter weights were measured immediately before slaughter. Average daily gain in kg/d was also calculated, covering the entire study period. Weights are presented as means ± the standard error. Fat-free lean percentage was calculated as noted in Boggs et al. (XLSX) [file pone.0187877.s001.xlsx]

## Sheet: Sheet1
Pig ID	Sex	Treatment	Group	Starting weight(lbs)	Slaughter weight (lbs)	Starting Weight (kg)	Slaughter Weight (kg)	ADG (lb/day)	ADG (kg/day)
18	M	Control	1	84.7	284	38.4193	128.82	1.993	0.90401
19	M	Control	1	61.4	224	27.8506	101.605	1.626	0.737541
24	M	Control	1	78.1	276	35.4256	125.191	1.979	0.897659
25	M	Control	1	74.2	263	33.6566	119.295	1.888	0.856382
3	M	Sun	1	70	248	31.7515	112.491	1.78	0.807394
4	M	Sun	1	66.4	274	30.1185	124.284	2.076	0.941658
5	M	Sun	1	61.6	252	27.9413	114.305	1.904	0.86364
9	M	Sun	1	46.4	280	21.0467	127.006	2.336	1.05959
11	M	Sun	1	74.4	242	33.7473	109.769	1.676	0.760221
29	F	Control	2	78.7	254	35.6977	115.212	1.62315	0.736248
34	F	Control	2	78.3	261	35.5163	118.388	1.69167	0.767327
40	F	Control	2	58.9	189	26.7166	85.729	1.20463	0.546411
49	F	Control	2	87.6	234	39.7347	106.141	1.35556	0.61487
31	F	Sun	2	61.5	234	27.8959	106.141	1.59722	0.724488
43	F	Sun	2	47.3	180	21.4549	81.6466	1.2287	0.557331
48	M	Sun	2	53	232	24.0404	105.233	1.65741	0.751787
50	F	Sun	2	78.1	175	35.4256	79.3787	0.897222	0.406973
52	F	Sun	2	74.9	207	33.9741	93.8936	1.22315	0.554811
