# Supplementary material for: Sun exposure in pigs increases the vitamin D nutritional quality of pork
Source: PLoS One. 2017 Nov 14;12(11):e0187877. doi: 10.1371/journal.pone.0187877 (PMC5685574; doi:10.1371/journal.pone.0187877)
Supplement: S1 Fig — Serum 25(OH)D3 concentrations before (Pre) and after (Post) sun exposure for one hour daily at solar noon for 2-weeks (SUN) or standard confinement (Control) in the summer and fall. Summer exposure occurred in the spring-summer group and fall exposure occurred in the summer-fall group in finisher pigs 2-weeks prior to slaughter. (XLSX) [file pone.0187877.s002.xlsx]

## Sheet: Sheet1
			serum	ng/mL	ng/mL
Pig ID	Sex	Treatment	Group	Preexp2 serum vit D	PostExp2 serum vit D
18	M	Control	1	55	56
19	M	Control	1	43.2	39.2
24	M	Control	1	<2.5	44.8
25	M	Control	1	44.3	49.1
3	M	Sun	1	41.1	65.1
4	M	Sun	1	46.1	68.6
5	M	Sun	1	42.2	66
9	M	Sun	1	50.6	63.9
11	M	Sun	1	45.8	62.6
29	F	Control	2	45.7	42.5
34	F	Control	2	42.5	46.2
40	F	Control	2	41.1	29.2
49	F	Control	2	45.2	43.6
31	F	Sun	2	41.8	74.6
43	F	Sun	2	40.7	72.9
48	M	Sun	2	43.4	81.6
50	F	Sun	2	55.5	91.2
52	F	Sun	2	52.9	83.7
