# Supplementary material for: Sun exposure in pigs increases the vitamin D nutritional quality of pork
Source: PLoS One. 2017 Nov 14;12(11):e0187877. doi: 10.1371/journal.pone.0187877 (PMC5685574; doi:10.1371/journal.pone.0187877)
Supplement: S2 Fig — Total vitamin D content includes both vitamin D3 and 25(OH)D3. The black bar represents the value presented in the USDA national nutrient database for the vitamin D content of “raw pork, center loin.” Center loin samples were collected on the day of slaughter. Error bars represent the standard error. (1 ug vitamin D3 = 40 IU). (XLSX) [file pone.0187877.s003.xlsx]

## Sheet: Sheet1
				ng/g	ng/g	ng/g	ng/g	IU/100 g	IU/100g
Pig ID	Sex	Treatment	Group	Loin D3	Loin 25(OH)D	SC Fat D3	SC Fat 25(OH)D	Adj Total D Loin	Adj Total D SC Fat
18	M	Control	1	1.5	1.4	39.3	4.1	34	239.2
19	M	Control	1	2.7	1.3	52.3	4.6	36.8	301.2
24	M	Control	1	2.6	1.6	32	6.6	42.4	260
25	M	Control	1	1.3	2.1	24.6	3.9	47.2	176.4
3	M	Sun	1	5.9	2.7	29.4	6.5	77.6	247.6
4	M	Sun	1	8.4	2.9	31.7	5.1	91.6	228.8
5	M	Sun	1	6.1	3.2	25.1	6.8	88.4	236.4
9	M	Sun	1	5.2	2.5	49	8.2	70.8	360
11	M	Sun	1	6.7	3.2	60.8	9.4	90.8	431.2
29	F	Control	2	3.3	1.4	29.7	3.1	41.2	180.8
34	F	Control	2	2.3	1	40.9	3.2	29.2	227.6
40	F	Control	2	1.8	0.8	68.1	4.4	23.2	360.4
49	F	Control	2	1.9	0.8	41.6	2.6	23.6	218.4
31	F	Sun	2	5.1	2.2	49.2	7.2	64.4	340.8
43	F	Sun	2	15	2.1	48.3	6.4	102	321.2
48	M	Sun	2	8.8	3.4	27	7.2	103.2	252
50	F	Sun	2	5.4	3.2	92.9	16.5	85.6	701.6
52	F	Sun	2	5	2.7	47.1	8.1	74	350.4
